# Supplementary material for: High Allelic Heterogeneity in Kazakhstani Patients with Neurofibromatosis Type 1: Results from the First Molecular Study
Source: Genes (Basel). 2025 Nov 19;16(11):1390. doi: 10.3390/genes16111390 (PMC12652172; doi:10.3390/genes16111390)
Supplement: Supplementary file 1 [file genes-16-01390-s001.zip]

Archive with 1 entries (1 files):
- genes-3983285-supplementary.pdf
